# Supplementary material for: The SGLT2 Inhibitor Dapagliflozin Disrupts the Cell Cycle at High Concentrations Without Altering Glycosphingolipid (De Novo)Biosynthesis
Source: Int J Mol Sci. 2025 Oct 9;26(19):9811. doi: 10.3390/ijms26199811 (PMC12524616; doi:10.3390/ijms26199811)
Supplement: Supplementary file 1 [file ijms-26-09811-s001.zip]

Archive with 1 entries (1 files):
- ijms-3857445-supplementary.pdf
